# Supplementary material for: The neuroelectric dynamics of the emotional anticipation of other people’s pain
Source: PLoS One. 2018 Aug 1;13(8):e0200535. doi: 10.1371/journal.pone.0200535 (PMC6070195; doi:10.1371/journal.pone.0200535)
Supplement: S3 File — (XLSX) [file pone.0200535.s003.xlsx]

## Sheet: 50-140 ms
Average EEG amplitude values, by ROI, for the 50-140 ms time window :
	Congruent condition								Incongruent condition
	F ROI		T ROI		CP ROI		O ROI		F ROI		T ROI		CP ROI		O ROI
	Hemisphere
Participant	Left	Right	Left	Right	Left	Right	Left	Right	Left	Right	Left	Right	Left	Right	Left	Right
1	4.07339	4.27502	5.5705	6.22045	8.48685	9.44982	7.54059	10.5241	4.65342	3.83021	6.73169	6.9414	8.60592	7.87564	8.28632	10.668
2	-0.499829	-0.228042	-0.529571	-1.52266	4.01228	3.52974	2.70931	2.15468	0.332441	0.10745	-1.8212	-1.9251	0.312939	-0.00602722	-0.719779	-0.86751
3	4.55513	3.62651	0.435523	-1.204	2.29897	1.36736	2.33783	3.40338	2.69768	3.67472	0.463129	0.579768	2.25557	2.14342	2.08022	4.02009
4	0.467858	-0.299426	-4.71944	-3.60282	3.96149	3.85969	-2.66903	0.325386	-2.62324	-1.97818	-8.17459	-8.15836	-1.21765	0.575185	-6.56942	-5.12065
5	1.35985	1.95958	-3.82145	-3.18127	-1.63961	-0.791243	-6.09132	-5.83725	-0.537466	-0.303656	-2.74419	-4.01934	-1.69503	0.108408	-4.36109	-4.1292
6	-4.4755	-3.06247	-7.61742	-6.08782	-3.01151	-0.319248	-3.80102	-3.17731	0.908882	1.08345	-2.0682	-1.716	0.906113	1.92355	-2.8991	-0.210508
7	1.12241	-0.627139	-1.0907	0.506452	1.69846	0.364364	0.626941	0.260573	2.27953	-0.774223	0.30314	1.1156	1.98248	0.874879	1.55166	0.518834
8	3.62794	3.63874	-0.290643	0.945304	2.68003	2.45025	1.88968	4.81914	0.735582	1.37144	-3.44069	-3.24538	0.16716	-0.797961	-1.50076	-0.531439
9	3.10678	0.169431	2.48912	0.513946	3.38415	2.21477	3.72504	2.92589	2.68869	1.05483	2.94886	1.71635	2.66713	1.77095	3.84973	2.67094
10	1.48833	-1.93458	-4.44003	-4.25515	-3.25089	-2.64147	-8.31668	-7.55047	-1.727	-2.77177	-8.48404	-8.75321	-6.95088	-5.56582	-11.8386	-11.3475
11	1.88619	2.82557	-0.759127	-0.671613	-0.749514	1.55951	-2.72185	-1.54795	0.826496	1.92445	-2.43902	-1.62274	-2.1312	1.03006	-3.54791	-2.11071
12	0.846865	-0.931835	-1.46138	-4.45736	3.34777	-0.347155	0.336739	-2.3918	-0.257484	-0.418721	-2.04585	-4.95906	1.4826	-1.56068	-1.74305	-3.56555
13	0.582834	1.09001	-4.92623	-4.09312	-0.187802	-1.09437	-5.38727	-5.52936	-0.538684	-0.193915	-4.80006	-2.64835	0.212557	0.50537	-5.59167	-4.21413
14	3.19911	2.9956	8.95772	7.32688	6.48992	6.9038	9.06928	10.1418	2.29762	3.56484	8.25687	8.46071	6.9077	7.80747	9.40942	11.4938
15	-1.84509	-2.21538	-2.7246	-1.79918	1.16636	0.590079	-5.53248	-3.21451	-1.16159	-3.03471	-3.81641	-4.39843	1.81035	0.08311	-4.51296	-3.11673
16	1.86849	0.996546	3.06535	0.603833	4.03834	2.50537	4.89516	4.04539	-1.46648	-0.987471	1.99814	0.665651	2.71778	2.1992	2.47961	2.08968
17	-1.1914	0.182184	3.91351	3.8892	2.39662	3.44792	3.74472	7.86222	-1.63954	0.972058	1.33484	3.31964	1.78519	3.47777	4.14027	8.23684
18	0.106382	0.609749	-0.262219	2.7379	1.30893	1.44686	1.23756	3.64526	-0.190142	0.0983887	-2.21697	-1.56125	0.622866	0.693988	-1.9283	-0.995277
19	-2.06535	-2.34644	-5.27786	-5.58076	-1.37028	-1.29778	-4.91023	-6.46263	-2.26437	-2.83274	-6.95777	-8.30002	-1.6969	-0.871429	-7.22276	-8.08665
20	-2.2086	-2.44484	-6.78447	-6.63099	-3.7146	-2.50851	-7.59455	-7.27334	-2.06812	-1.14053	-4.93748	-7.02082	-2.52184	-2.14102	-6.45311	-5.7451
21	1.70812	2.35194	-5.28009	-3.02369	-0.148268	2.21188	-0.913867	-1.93824	0.943058	1.93775	-5.7459	-4.20743	-1.07624	1.68943	-1.78819	-2.59805
22	0.145549	0.934755	-3.34941	-4.27644	1.81338	-0.562521	-3.12977	-4.13814	-0.466481	-0.802586	-4.28055	-6.21902	2.1726	-0.52723	-1.75087	-3.78515
23	3.30141	2.76646	0.739101	0.347435	1.3703	0.381691	-1.25895	-0.99543	0.826576	1.19263	-3.08931	-2.11643	0.0102461	1.3599	-3.71929	-1.59861
24	0.513955	2.18088	-6.2368	-3.47118	-3.73141	-1.44269	-9.13955	-5.16705	-0.547217	0.144424	-4.02332	-4.26136	-2.19182	1.45711	-6.55854	-2.79729
25	4.47027	4.17351	-3.03143	-3.98903	0.204399	-1.9528	-2.85734	-3.67708	5.41892	3.62036	-4.74365	-6.2312	-0.778385	-3.37659	-5.44809	-6.55339

## Sheet: 140-330 ms
Average EEG amplitude values, by ROI, for the 140-330 ms time window :
	Congruent condition								Incongruent condition
	F ROI		T ROI		CP ROI		O ROI		F ROI		T ROI		CP ROI		O ROI
	Hemisphere
Participant	Left	Right	Left	Right	Left	Right	Left	Right	Left	Right	Left	Right	Left	Right	Left	Right
1	2.21884	1.98697	-0.173255	-1.86302	5.37649	4.28604	0.178487	-2.55282	2.36191	3.34133	1.19766	0.242706	6.25587	4.73776	1.55179	-0.560942
2	-0.466412	-2.05181	-2.25399	-6.22132	2.68703	1.33446	-0.944179	-2.25329	0.318541	-2.46916	-4.89416	-9.37374	-0.431397	-2.82404	-4.1165	-5.7585
3	1.7036	-0.293423	-7.14837	-10.8648	-2.10565	-3.75086	-7.86312	-7.76271	-0.115577	-0.555031	-7.02298	-10.431	-2.42256	-3.97209	-7.75906	-8.71936
4	-2.23049	-3.59759	-10.7697	-10.8005	1.33278	-0.894383	-9.53184	-8.98968	-4.883	-4.57348	-12.7388	-13.8681	-2.8388	-3.33884	-11.5335	-12.4741
5	0.0156341	-0.677357	-2.2519	-3.48374	0.6901	-0.362356	-1.94546	-3.70776	0.573029	-0.154494	0.948703	-0.764338	2.05484	2.05112	1.1445	-0.523789
6	-6.74945	-4.39898	-11.488	-8.26524	-4.89578	-1.68923	-7.84875	-7.5554	-0.270201	0.601162	-5.01171	-3.0867	-0.946296	-0.0306243	-7.09892	-4.51829
7	1.51388	-1.69082	0.295007	0.873184	3.15745	0.649802	2.58387	1.41145	3.28985	-0.532722	2.24076	2.69544	3.33834	1.07607	3.3701	2.09115
8	2.16389	2.17896	-5.72144	-4.80918	-0.63522	-1.2247	-4.24015	-1.63313	-0.714026	0.482402	-9.04571	-8.073	-3.26137	-4.1649	-7.61892	-6.06713
9	1.9935	-1.17651	0.700271	-1.93519	1.84278	0.628181	2.39595	1.38541	2.38857	-0.339644	1.49457	-1.16694	1.60377	0.235007	1.43565	0.784593
10	0.113255	-4.06356	-5.45466	-7.80325	-4.23105	-5.67901	-10.0356	-12.9381	-3.5719	-4.9762	-10.8519	-13.2484	-9.40978	-9.38242	-14.7527	-18.757
11	1.68581	1.84205	-2.87712	-2.78396	-1.48083	-1.16409	-6.70466	-7.78485	1.01309	0.727958	-4.57538	-5.27797	-2.45045	-2.80579	-8.62135	-9.88087
12	0.330997	-0.991367	-3.03421	-4.45214	0.182398	-1.695	-2.51501	-4.28401	-0.202359	-0.196312	-1.89116	-3.67307	-1.10237	-3.13171	-2.62127	-4.55897
13	1.09333	1.07107	-4.40338	-2.98821	-0.350686	-2.05114	-7.55483	-7.33251	-0.0879184	-0.0839069	-3.35213	-1.9341	-1.03446	-1.85016	-7.27489	-7.28109
14	4.62118	3.51207	10.3487	8.48787	5.74803	5.67071	8.7199	9.16617	2.18405	2.82459	8.78121	7.98196	7.19677	6.72373	9.87427	10.8144
15	-2.19639	-2.79526	-4.41989	-2.70537	-0.172829	-1.0734	-9.30641	-6.42095	-2.72947	-4.2837	-8.67826	-6.41451	-0.827649	-2.37131	-9.12942	-7.35373
16	0.982931	-0.695909	1.85798	-3.05918	4.24849	1.04656	2.51714	-0.581575	-2.33716	-3.44673	1.00896	-3.58465	3.29923	1.01685	-0.554224	-3.10779
17	-1.76712	-0.284229	2.9119	0.635154	2.43088	1.57658	-0.566127	1.82845	-2.16024	0.425114	0.449613	0.324303	2.94558	2.67686	1.16597	4.58905
18	-0.695709	-0.31408	-2.03818	-0.928008	1.60443	-0.315044	-1.02781	-1.59817	-1.87827	-1.76193	-5.15318	-4.13208	2.12193	0.788012	-3.44723	-4.75627
19	-4.08335	-4.4837	-7.27544	-7.42196	-2.73724	-2.43249	-6.25748	-8.10533	-5.11202	-6.04933	-9.89505	-11.5939	-3.85716	-2.92619	-9.8691	-11.5143
20	-2.46102	-4.28632	-9.04304	-9.6896	-5.56608	-5.0443	-11.3791	-11.9143	-2.12614	-2.3128	-6.00404	-8.76989	-3.813	-4.41142	-8.93871	-9.5371
21	0.665403	0.991761	-8.09904	-7.11409	-1.9991	-1.2429	-4.47531	-8.50678	-0.660047	0.523616	-9.04692	-8.0249	-1.45979	0.154261	-4.43106	-8.32889
22	0.402092	0.0573565	-5.74012	-8.05931	-0.183116	-3.7855	-7.83545	-9.7447	-1.19783	-2.1842	-9.31024	-12.3002	-2.17822	-6.55367	-10.7471	-14.0924
23	5.14668	3.39269	3.83726	0.849216	2.04229	0.0848157	1.8963	1.02138	2.72821	2.14128	0.301312	-1.37044	1.35215	1.42723	-1.11155	-0.690211
24	-0.805825	1.57386	-8.43378	-5.71884	-7.60209	-7.10215	-13.2499	-13.2387	-2.35827	-1.43843	-7.92345	-8.12086	-6.25804	-5.26563	-12.0838	-13.297
25	0.818833	-0.733744	-8.59706	-12.8072	-2.60454	-6.39661	-8.34938	-11.0939	1.29545	-2.03497	-12.4961	-16.7472	-3.72647	-9.20507	-13.4324	-17.2459

## Sheet: 330-700 ms
Average EEG amplitude values, by ROI, for the 330-700 ms time window :
	Congruent condition								Incongruent condition
	F ROI		T ROI		CP ROI		O ROI		F ROI		T ROI		CP ROI		O ROI
	Hemisphere
Participant	Left	Right	Left	Right	Left	Right	Left	Right	Left	Right	Left	Right	Left	Right	Left	Right
1	0.745566	2.72156	1.10914	0.693357	5.16207	6.4358	3.19333	1.63744	0.402127	3.60286	3.25908	3.84175	8.7309	8.47897	7.23526	6.29801
2	-0.30675	-0.790255	-0.234124	-2.69618	3.02546	2.19488	0.236706	0.296215	0.192826	-1.47604	-2.70266	-7.66752	0.347558	-1.4468	-2.9128	-3.53239
3	1.94541	0.916911	-4.26662	-9.04598	-2.93461	-4.33518	-5.54384	-7.92351	-0.18929	-0.40876	-5.20196	-8.18655	-2.74725	-3.50298	-5.84424	-6.86761
4	0.293787	0.189219	-2.5875	-0.894052	6.24948	6.61169	0.991326	2.31607	-3.05856	-1.26918	-5.95926	-5.39759	0.935374	4.07959	-3.43456	-2.38438
5	-2.43787	-4.38582	-4.36452	-7.68946	1.29356	0.144559	-2.01346	-3.63543	-2.04873	-3.07409	-2.88953	-5.3159	-0.66134	0.174043	-2.39514	-2.98763
6	-7.01731	-3.82014	-6.86923	-4.10493	-1.32676	2.76454	-3.47058	-1.58277	-2.01264	0.559129	-2.96474	-0.961504	1.51034	4.51798	-5.17179	-0.944248
7	-1.73341	-5.03839	0.571493	-1.65059	3.44526	1.07369	3.33421	1.20527	0.317261	-3.77197	1.84872	-1.34322	3.75587	0.798598	3.18573	0.653051
8	4.22839	3.46695	1.21992	-0.362107	3.5305	3.05111	2.68451	3.8184	0.591083	1.45976	-3.39228	-5.01659	-0.212725	-1.00639	-2.34121	-2.20673
9	0.271455	-1.86627	-3.71422	-5.69698	-0.345032	-1.1388	-2.83933	-3.27698	0.33971	-1.17459	-1.26745	-3.3101	0.0874772	-0.131394	-1.20382	-0.302275
10	-0.342617	-2.38215	-2.82082	-2.64887	-4.95083	-1.78218	-6.64821	-5.80582	-2.57618	-2.95634	-4.4865	-5.1441	-7.12842	-4.04942	-5.93527	-5.52933
11	3.72687	2.61361	0.129742	-0.98245	-0.745646	0.879156	-3.88037	-4.16398	2.57661	1.64491	-3.09429	-3.99487	-2.50668	-1.34152	-6.83974	-7.24408
12	-0.225213	-0.303536	-5.30508	-4.67911	-2.02268	-0.453144	-4.59313	-4.92251	-2.51834	-1.06779	-7.56138	-6.69535	-4.44309	-4.21823	-8.34913	-7.98985
13	0.152282	-0.23953	-4.25121	-3.36196	1.88361	-0.174377	-6.68952	-6.41628	-0.804694	-1.8216	-1.20089	-0.690021	1.24834	-0.247919	-6.3804	-6.00437
14	3.05418	1.79634	7.40159	5.16158	4.45595	4.30629	5.77134	5.73208	0.633662	1.67789	4.8621	4.49172	6.18662	5.7296	6.3779	6.96034
15	-2.25865	-0.723269	-2.11122	1.29055	1.22828	1.00456	-3.65034	-2.55824	-2.6449	-2.77998	-5.96754	-2.2426	0.237514	-0.0134296	-4.64852	-3.27149
16	-1.76816	-2.04503	-0.301685	-3.22923	2.95487	3.11731	2.4137	-0.367642	-3.8375	-4.10373	-0.481243	-4.54341	2.78783	2.73083	-1.99571	-4.15354
17	-3.55051	-1.55107	4.56984	0.318286	5.13719	3.33504	4.08088	4.73651	-4.02183	-0.556412	1.67867	-0.230735	4.9485	4.03072	5.26513	7.78294
18	-4.58132	-4.17079	-8.4857	-7.46685	2.83892	-0.860613	-4.99527	-6.69585	-1.85729	-2.41216	-5.6907	-5.8475	2.43074	0.290812	-4.16029	-6.04995
19	-6.9774	-6.42864	-7.50443	-7.65324	-1.49552	-0.218827	-5.23206	-7.85354	-7.35266	-8.44444	-10.5532	-10.0885	-0.900986	2.12864	-7.74575	-7.71714
20	-2.99575	-5.11149	-7.05654	-8.3667	-2.71286	-3.40176	-6.97818	-8.87149	-3.85906	-4.75617	-7.44226	-11.1347	-3.04085	-4.67823	-9.23909	-10.1052
21	1.61855	2.16356	-6.9822	-3.46806	0.0179455	1.7394	-0.398629	-3.38894	1.68488	1.37282	-7.31427	-5.90253	-0.114071	1.57305	-0.933507	-4.4394
22	-0.301922	-1.51138	-5.37923	-9.13391	-0.177195	-3.00622	-6.07208	-8.18008	-2.08592	-4.53606	-9.51113	-13.776	-1.1997	-5.33088	-8.77944	-11.5831
23	2.22465	0.283249	0.217926	-2.4026	1.29874	0.100399	-2.03826	-0.321141	0.636307	0.332512	-2.44356	-2.5623	0.846534	1.70081	-3.63501	-1.33423
24	-1.91705	-0.00765011	-8.45062	-7.37262	-7.6807	-6.45157	-12.0565	-11.5436	-4.21652	-2.90735	-9.58407	-10.0948	-7.12142	-5.23478	-12.4361	-12.0409
25	-1.53584	-2.91864	-10.4292	-15.3375	-4.12967	-7.51753	-10.3749	-12.3096	-0.970459	-4.45286	-11.3597	-15.6732	-2.0278	-6.6466	-11.0778	-13.2811
